# Supplementary material for: Synthesis, X-ray Studies and Photophysical Properties of Iridium(III) Complexes Incorporating Functionalized 2,2′:6′,2″ Terpyridines and 2,6-Bis(thiazol-2-yl)pyridines
Source: Molecules. 2024 May 24;29(11):2496. doi: 10.3390/molecules29112496 (PMC11173833; doi:10.3390/molecules29112496)
Supplement: Supplementary file 1 [file molecules-29-02496-s001.zip]

Archive with 1 entries (1 files):
- molecules-3021667-supplementary.pdf
